# Supplementary material for: Botulism in waterfowl: case report in Argentina
Source: Acta Vet Scand. 2025 Aug 7;67:39. doi: 10.1186/s13028-025-00824-7 (PMC12333105; doi:10.1186/s13028-025-00824-7)
Supplement: Supplementary file 1 — Supplementary Material 1 [file 13028_2025_824_MOESM1_ESM.xlsx]

## Sheet: Export
date	tavg	tmin	tmax	prcp
1	25.3	16.6	35.8	0
2	28.7	21	37.1
3	27.1	19.5	37.2
4	25.2	22.1	34.4
5	25.9	17.9	36
6	19.2	15.6	21.1	5.1
7	18.7	10	28.1	0
8	23.9	12.6	35.1
9	29.8	19.8	37.8
10	26.4	18.4	33.5
11	16.9	15.9	18	5.1
12	17.3	15.9	18.7	24.9
13	16.7	14.6	19	7.1
14	19.6	13.9	26.8	9.9
15	17.9	10.6	26.8	0
16	23	14.8	31
17	21.8	16.9	31.5	14
18	19.6	14.8	25.2	0
19	17	6.2	27
20	22.5	10.4	30.2
21	22.7	17.3	30.3
22	23.4	16.8	30.4	7.9
23	20.3	17	30.4	0
24	17.6	10.9	26
25	23.2	12.7	33.5
26	25.7	16.2	35.2
27	27.3	21.4	35.7
28	25.9	17	35.4
29	28.2	17.5	37
30	31.2	23	39
31	30.5	24.2	39.3
32	27.4	18.8	38.1
33	22.2	13.2	32.6		Field visit and start of carcass removal
34	20.7	12.8	32.8
35	20.3	10.4	30.2
36	21.8	15.4	29.3
37	18.8	14	27.8
38	16.4	8.2	25.3
39	16.6	10.8	23
40	20.3	12.1	27.8
41	21.8	11.6	31.3
42	21.6	9.9	31.9
43	25	15	36.5
44	24.8	19.7	37.1
45	17	15.4	22.2	0
46	16.8	12	22.2	0.5
47	19.6	11.3	22.8	0
48	16.2	12.7	27.5
49	22.3	15	29.1
50	22.8	17	28.9
51	24.1	19.4	28.6
52	23	18.8	29.5	1
Source: https://meteostat.net/es/station/87750?t=2020-12-25/2021-02-15
